# Supplementary material for: Effects of antibiotic growth promoter and its natural alternative on poultry cecum ecosystem: an integrated analysis of gut microbiota and host expression
Source: Front Microbiol. 2024 Dec 2;15:1492270. doi: 10.3389/fmicb.2024.1492270 (PMC11646981; doi:10.3389/fmicb.2024.1492270)
Supplement: Supplementary file 2 [file Table_1.xlsx]

## Sheet: Day14_Digesta
SAMPLE_ID	SAMPLED_BIRD_ID	GUT_SECTION	TYPE	AGE	TREATMENT	Chao1 richness	Pielou's evenness	Shannon_Diversity
cD14A1	D14A1	Cecum	Digesta	14	CTR	507	0.739999	6.64952
cD14A2	D14A2	Cecum	Digesta	14	CTR	472	0.689311	6.12291
cD14A3	D14A3	Cecum	Digesta	14	CTR	425	0.673786	5.88304
cD14A4	D14A4	Cecum	Digesta	14	CTR	446	0.729226	6.41784
cD14B1	D14B1	Cecum	Digesta	14	PFA	476	0.69946	6.22157
cD14B2	D14B2	Cecum	Digesta	14	PFA	525	0.763204	6.89644
cD14B3	D14B3	Cecum	Digesta	14	PFA	447	0.703936	6.19754
cD14B4	D14B4	Cecum	Digesta	14	PFA	451	0.700156	6.17326
cD14C1	D14C1	Cecum	Digesta	14	AGP	446	0.691149	6.08273
cD14C2	D14C2	Cecum	Digesta	14	AGP	480	0.746196	6.64628
cD14C3	D14C3	Cecum	Digesta	14	AGP	441	0.681346	5.98537
cD14C4	D14C4	Cecum	Digesta	14	AGP	466	0.642426	5.69458

## Sheet: Day14_Mucosa
SAMPLE_ID	SAMPLED_BIRD_ID	GUT_SECTION	TYPE	AGE	TREATMENT	Chao1 richness	Pielou's evenness	Shannon_Diversity
cM14A1	D14A1	Cecum	Mucosa/Tissue	14	CTR	122	0.88805	6.15484
cM14A2	D14A2	Cecum	Mucosa/Tissue	14	CTR	172	0.840849	6.24437
cM14A3	D14A3	Cecum	Mucosa/Tissue	14	CTR	109	0.834767	5.64986
cM14A4	D14A4	Cecum	Mucosa/Tissue	14	CTR	131	0.805465	5.66517
cM14B1	D14B1	Cecum	Mucosa/Tissue	14	PFA	164	0.793333	5.83699
cM14B2	D14B2	Cecum	Mucosa/Tissue	14	PFA	228	0.835825	6.54693
cM14B3	D14B3	Cecum	Mucosa/Tissue	14	PFA	127	0.806673	5.63758
cM14B4	D14B4	Cecum	Mucosa/Tissue	14	PFA	163	0.829862	6.09843
cM14C1	D14C1	Cecum	Mucosa/Tissue	14	AGP	161	0.764694	5.60591
cM14C2	D14C2	Cecum	Mucosa/Tissue	14	AGP	185	0.857748	6.46003
cM14C3	D14C3	Cecum	Mucosa/Tissue	14	AGP	271	0.736775	5.95472
cM14C4	D14C4	Cecum	Mucosa/Tissue	14	AGP	165	0.764235	5.6296

## Sheet: Day21_Digesta
SAMPLE_ID	SAMPLED_BIRD_ID	GUT_SECTION	TYPE	AGE	TREATMENT	Chao1 richness	Pielou's evenness	Shannon_Diversity
cD21A1	D21A1	Cecum	Digesta	21	CTR	542	0.767461	6.9702
cD21A2	D21A2	Cecum	Digesta	21	CTR	530	0.757946	6.8593
cD21A3	D21A3	Cecum	Digesta	21	CTR	528	0.773229	6.99339
cD21A4	D21A4	Cecum	Digesta	21	CTR	544	0.76179	6.92274
cD21B1	D21B1	Cecum	Digesta	21	PFA	551	0.775313	7.05993
cD21B2	D21B2	Cecum	Digesta	21	PFA	544	0.780904	7.09643
cD21B3	D21B3	Cecum	Digesta	21	PFA	526	0.788045	7.12307
cD21B4	D21B4	Cecum	Digesta	21	PFA	546	0.77613	7.05716
cD21C1	D21C1	Cecum	Digesta	21	AGP	535	0.727262	6.59146
cD21C2	D21C2	Cecum	Digesta	21	AGP	558	0.750303	6.84585
cD21C3	D21C3	Cecum	Digesta	21	AGP	528	0.748969	6.77397
cD21C4	D21C4	Cecum	Digesta	21	AGP	505	0.722347	6.48678

## Sheet: Day21_Mucosa
SAMPLE_ID	SAMPLED_BIRD_ID	GUT_SECTION	TYPE	AGE	TREATMENT	Chao1 richness	Pielou's evenness	Shannon_Diversity
cM21A1	D21A1	Cecum	Mucosa/Tissue	21	CTR	44	0.889511	4.85622
cM21A2	D21A2	Cecum	Mucosa/Tissue	21	CTR	121	0.867083	5.99923
cM21A3	D21A3	Cecum	Mucosa/Tissue	21	CTR	139	0.853308	6.07465
cM21A4	D21A4	Cecum	Mucosa/Tissue	21	CTR	160	0.86176	6.30974
cM21B1	D21B1	Cecum	Mucosa/Tissue	21	PFA	234	0.840072	6.61167
cM21B2	D21B2	Cecum	Mucosa/Tissue	21	PFA	105	0.902311	6.05834
cM21B3	D21B3	Cecum	Mucosa/Tissue	21	PFA	169	0.873691	6.46608
cM21B4	D21B4	Cecum	Mucosa/Tissue	21	PFA	253	0.790793	6.3129
cM21C1	D21C1	Cecum	Mucosa/Tissue	21	AGP	276	0.806775	6.54175
cM21C2	D21C2	Cecum	Mucosa/Tissue	21	AGP	190	0.831667	6.2956
cM21C3	D21C3	Cecum	Mucosa/Tissue	21	AGP	152	0.816123	5.9152
cM21C4	D21C4	Cecum	Mucosa/Tissue	21	AGP	269	0.808129	6.52278

## Sheet: Day35_Digesta
SAMPLE_ID	SAMPLED_BIRD_ID	GUT_SECTION	TYPE	AGE	TREATMENT	Chao1 richness	Pielou's evenness	Shannon_Diversity
cD35A1	D35A1	Cecum	Digesta	35	CTR	572	0.796347	7.29443
cD35A2	D35A2	Cecum	Digesta	35	CTR	577	0.672734	6.17061
cD35A3	D35A3	Cecum	Digesta	35	CTR	574	0.792205	7.26048
cD35A4	D35A4	Cecum	Digesta	35	CTR	564	0.763865	6.98139
cD35B1	D35B1	Cecum	Digesta	35	PFA	562	0.762541	6.96537
cD35B2	D35B2	Cecum	Digesta	35	PFA	564	0.770344	7.0406
cD35B3	D35B3	Cecum	Digesta	35	PFA	573	0.768187	7.03843
cD35B4	D35B4	Cecum	Digesta	35	PFA	565	0.765117	6.99478
cD35C1	D35C1	Cecum	Digesta	35	AGP	556	0.712236	6.49484
cD35C2	D35C2	Cecum	Digesta	35	AGP	573	0.757397	6.93957
cD35C3	D35C3	Cecum	Digesta	35	AGP	564	0.740179	6.76491
cD35C4	D35C4	Cecum	Digesta	35	AGP	566	0.768753	7.02999

## Sheet: Day35_Mucosa
SAMPLE_ID	SAMPLED_BIRD_ID	GUT_SECTION	TYPE	AGE	TREATMENT	Chao1 richness	Pielou's evenness	Shannon_Diversity
cM35A1	D35A1	Cecum	Mucosa/Tissue	35	CTR	127	0.835472	5.83885
cM35A2	D35A2	Cecum	Mucosa/Tissue	35	CTR	175	0.776776	5.78792
cM35A3	D35A3	Cecum	Mucosa/Tissue	35	CTR	224	0.789987	6.16771
cM35A4	D35A4	Cecum	Mucosa/Tissue	35	CTR	132	0.786905	5.54327
cM35B1	D35B1	Cecum	Mucosa/Tissue	35	PFA	155	0.824633	6.00013
cM35B2	D35B2	Cecum	Mucosa/Tissue	35	PFA	300	0.786907	6.47532
cM35B3	D35B3	Cecum	Mucosa/Tissue	35	PFA	137	0.87405	6.20403
cM35B4	D35B4	Cecum	Mucosa/Tissue	35	PFA	171	0.806989	5.98613
cM35C1	D35C1	Cecum	Mucosa/Tissue	35	AGP	256	0.707952	5.66361
cM35C2	D35C2	Cecum	Mucosa/Tissue	35	AGP	156	0.809975	5.901
cM35C3	D35C3	Cecum	Mucosa/Tissue	35	AGP	237	0.791746	6.24588
cM35C4	D35C4	Cecum	Mucosa/Tissue	35	AGP	180	0.82589	6.18745
