# Supplementary material for: Effects of antibiotic growth promoter and its natural alternative on poultry cecum ecosystem: an integrated analysis of gut microbiota and host expression
Source: Front Microbiol. 2024 Dec 2;15:1492270. doi: 10.3389/fmicb.2024.1492270 (PMC11646981; doi:10.3389/fmicb.2024.1492270)
Supplement: Supplementary file 3 [file Table_2.xlsx]

## Sheet: AGP_species
species	pvalue	padj
Gallimonas merdigallinarum	0.00172862	0.0282265
CAG-269 sp904384205	0.00124647	0.0233391
Onthovicinus excrementipullorum	0.00178074	0.0282265
Acutalibacter sp905215055	1.85493e-05	0.000915662
Eubacterium_R faecale	0.00246948	0.0343828
Pseudobutyricicoccus sp016901775	0.00209846	0.0299859
JAGHEK01 sp017889265	0.0020245	0.0299859
Luxibacter massiliensis	0.00130828	0.0236799
Fimimorpha excrementavium	0.00378207	0.0438357
Catenibacillus faecigallinarum	0.000258056	0.00778469
Egerieimonas intestinavium	2.077e-05	0.000939843
Marvinbryantia formatexigens	0.00379425	0.0438357
Eisenbergiella intestinipullorum	6.77037e-07	5.25187e-05
Eisenbergiella stercorigallinarum	0.00322611	0.040739
Mediterraneibacter pullistercoris	7.50385e-06	0.000452732
Mediterraneibacter intestinipullorum	0.00432173	0.0478918
Mediterraneibacter sp904418845	0.000203	0.00688932
Copromonas avistercoris	0.000382078	0.0109194
Sellimonas sp904393575	2.53876e-05	0.00106042
Blautia_A faecipullorum	0.00076237	0.0172486
Blautia_A intestinavium	0.000906321	0.0184628
Blautia_A excrementigallinarum	4.49979e-08	6.10847e-06
Dysosmobacter excrementavium	9.62564e-08	1.04534e-05
Dysosmobacter welbionis	0.00255613	0.0346995
Intestinimonas pullistercoris	0.00267948	0.0349882
Intestinimonas stercoravium	0.00206781	0.0299859
Intestinimonas stercorigallinarum	0.00345881	0.0426848
Flavonifractor phocaeensis_A	3.3445e-05	0.00129719
Lawsonibacter sp902363045	2.72946e-09	4.94032e-07
Lawsonibacter sp003478995	4.06103e-13	2.20514e-10
Enterenecus sp905210385	0.00270627	0.0349882
Scatomorpha pullicola	0.00168535	0.0282265
Faecousia sp900554625	1.68176e-06	0.000114149
Gemmiger stercoravium	0.00362641	0.0437587
Fimicola cottocaccae	2.63137e-07	2.38139e-05
QAMM01 sp900762715	4.71322e-10	1.27964e-07
Anaerotruncus colihominis_A	0.000566405	0.0146172
Emergencia sp904420065	0.00103744	0.020119
Oxalobacter sp900760095	0.00391151	0.044249
An92 sp019114165	0.000918038	0.0184628
Pseudoscilispira faecavium	1.7617e-05	0.000915662
Escherichia albertii	0.00181939	0.0282265
Fimimorpha sp900045905	0.000233386	0.00745462
Ventrimonas merdavium	0.00137978	0.0241684
Mediterraneibacter merdavium	0.000876286	0.0184628
Anaerostipes butyraticus	0.000186888	0.00676536
Mediterraneibacter sp900761655	0.00452263	0.0491157
Pelethomonas intestinigallinarum	0.000485256	0.0131747
Romboutsia sp904418825	0.000592224	0.0146172
Lawsonibacter sp900545895	0.000726184	0.0171443

## Sheet: AGP_host_expressed_genes
gene	pvalue	padj
COPS7A	3.69387e-06	0.0132831
CMBL	1.75304e-05	0.0360224
SLC6A19	2.01901e-07	0.00290414
LOC101751384	1.3245e-06	0.00635053
GSTAL1	8.70598e-06	0.0250454
CYR61	6.50064e-07	0.00467526
MIF	1.21627e-05	0.0291579
C1QBP	2.42265e-05	0.0435592

## Sheet: PFA_species
species	pvalue	padj
Acutalibacter sp905215055	0.000445636	0.00987703
Agathobaculum intestinigallinarum	0.00365489	0.0418358
Agathobaculum intestinipullorum	5.46391e-05	0.00218556
Fimihabitans intestinipullorum	0.000431688	0.00987703
Luxibacter massiliensis	0.00102904	0.0172213
Paralachnospira caecorum	0.00191416	0.0269017
Egerieimonas intestinavium	5.04245e-05	0.00218506
Anaerobutyricum stercoripullorum	8.50638e-08	2.21166e-05
Eisenbergiella merdipullorum	0.00433878	0.0470034
Caccovicinus excrementipullorum	0.00188144	0.0269017
Mediterraneibacter intestinavium	0.0018005	0.0269017
Mediterraneibacter quadrami	0.00320837	0.0387989
Mediterraneibacter intestinipullorum	2.3014e-05	0.00119673
Mediterraneibacter excrementavium	0.00467332	0.0495944
Mediterraneibacter sp904418845	0.000759751	0.0141097
Sellimonas sp904393575	0.000293631	0.00898167
Enterocloster faecavium	0.000399227	0.00987703
Dysosmobacter excrementavium	2.31784e-06	0.000301319
Pseudoflavonifractor sp904419835	0.0003872	0.00987703
Flavonifractor sp017811815	0.0001716	0.00637371
Lawsonibacter sp900066825	1.35047e-05	0.00103847
Enterenecus sp002161235	0.00105977	0.0172213
Enterenecus sp905210385	0.00058421	0.0116842
NSJ-51 sp900549795	0.000892015	0.0154616
Galloscillospira_A stercoripullorum	0.00353872	0.0418212
UBA1405 sp002305685	0.00305054	0.0380793
Faecalibacterium sp002160895	0.000737151	0.0141097
Gemmiger_A avium	1.61336e-08	8.38947e-06
Anaerotruncus sp014385085	8.18398e-06	0.000851133
Ruthenibacterium merdipullorum	0.00307564	0.0380793
Anaerofilum faecale	0.000455863	0.00987703
Anaerofilum excrementigallinarum	1.88076e-05	0.00110837
Caccomorpha excrementavium	0.00277961	0.0361349
Alloclostridium intestinigallinarum	0.00378163	0.0418393
Metalachnospira sp902406135	1.39794e-05	0.00103847
Ventrousia excrementavium	0.00229336	0.0306518
UMGS1975 sp900546685	0.000332122	0.0094315
An92 sp019114165	3.74654e-05	0.00177109
Pseudoscilispira faecavium	1.91833e-05	0.00110837
Ventrimonas merdavium	0.00186516	0.0269017
Mediterraneibacter merdavium	0.000344613	0.0094315
Anaerostipes excrementavium	1.87204e-06	0.000301319
Mediterraneibacter vanvlietii	0.000865842	0.0154616
Galligastranaerophilus faecipullorum	0.000582959	0.0116842
Mediterraneibacter sp900761655	0.000221766	0.00720738
Mediterraneibacter pullicola	0.00370086	0.0418358
Romboutsia sp904418825	0.00123689	0.0194904
Blautia_A avistercoris	0.000220958	0.00720738
Eisenbergiella intestinigallinarum	0.00229888	0.0306518

## Sheet: PFA_host_expressed_genes
gene	pvalue	padj
NDRG1	1.70047e-06	0.0148205
DUSP7	5.50794e-11	9.60089e-07
